# Supplementary material for: Deep Segmentation Feature-Based Radiomics Improves Recurrence Prediction of Hepatocellular Carcinoma
Source: BME Front. 2022 Apr 4;2022:9793716. doi: 10.34133/2022/9793716 (PMC10521680; doi:10.34133/2022/9793716)
Supplement: Supplementary Materials — Table S1: univariable Cox regression analysis of predictors for ER in the development cohort. Table S2: details of the CT scanners and scan parameters. Table S3: Pearson’s correlation coefficients (R) between the features with the highest weights in the DSFR models based on AP and PP. Table S4: P values of the Pearson correlation analyses between the features with the highest weights in different DSFR models. Figure S1: time-dependent AUC of models in development and validation cohorts. Figure S2: patient recruitment workflow. Figure S3: segmentation network based on classic U-Net architecture. Figure S4: traditional imaging features of CECT by visual analysis. [file 9793716.f1.zip]

Archive with 9 entries (9 files):
- figure S2.tif
- figure S3.tif
- figure S4.tif
- figureS1.TIF
- Supplementary Materials.docx
- Table S1.docx
- Table S2.docx
- Table S3.docx
- Table S4.docx
